# Supplementary material for: Animal Histoplasmosis in Europe: Review of the Literature and Molecular Typing of the Etiological Agents
Source: J Fungi (Basel). 2022 Aug 9;8(8):833. doi: 10.3390/jof8080833 (PMC9410202; doi:10.3390/jof8080833)
Supplement: Supplementary file 1 [file jof-08-00833-s001.zip]

Archive with 3 entries (3 files):
- Table S1_Accession numbers.pdf
- Table S2 Herein described new primers and PCR conditions.pdf
- Table S3_Results of the PCRs.pdf
